# Supplementary material for: Preoperative Biopsychosocial Assessment and Length of Stay in Orthopaedic Surgery Admissions of Youth with Cerebral Palsy
Source: Behav Sci (Basel). 2023 May 6;13(5):383. doi: 10.3390/bs13050383 (PMC10215593; doi:10.3390/bs13050383)
Supplement: Supplementary file 1 [file behavsci-13-00383-s001.zip]

Archive with 1 entries (1 files):
- behavsci-2338555-supplementary.pdf
